# Supplementary material for: Genes Identification, Molecular Docking and Dynamics Simulation Analysis of Laccases from Amylostereum areolatum Provides Molecular Basis of Laccase Bound to Lignin
Source: Int J Mol Sci. 2020 Nov 22;21(22):8845. doi: 10.3390/ijms21228845 (PMC7700495; doi:10.3390/ijms21228845)
Supplement: Supplementary file 1 [file ijms-21-08845-s001.zip]

Archive with 15 entries (14 files):
- Supplementary Files/
- Supplementary Files/Figure S1 TMHMM plots of A. areolatum laccase protein sequences.pdf
- Supplementary Files/Figure S10 Shows AaLac14 docked with lignin model compounds.pdf
- Supplementary Files/Figure S2 Four conserved motifs in A. areolatum laccase proteins analyzed by the MEME search tool..pdf
- Supplementary Files/Figure S3 Ramachandran plots of A. areolatum laccase protein molecular models .pdf
- Supplementary Files/Figure S4 Shows AaLac1 docked with lignin model compounds.pdf
- Supplementary Files/Figure S5 Shows AaLac5 docked with lignin model compounds.pdf
- Supplementary Files/Figure S6 Shows AaLac7 docked with lignin model compounds.pdf
- Supplementary Files/Figure S7 Shows AaLac9 docked with lignin model compounds.pdf
- Supplementary Files/Figure S8 Shows AaLac11 docked with lignin model compounds.pdf
- Supplementary Files/Figure S9 Shows AaLac13 docked with lignin model compounds.pdf
- Supplementary Files/Table S1 The physiochemical properties and predicted secondary structures of A. areolatum laccases.xlsx
- Supplementary Files/Table S2 Ramachandran plot statistics of A. areolatum laccases.xlsx
- Supplementary Files/Table S3 The amino acid residues of A. areolatum laccases involved in hydrogen bonding and hydrophobic interaction.docx
- Supplementary Files/Table S4 A. areolatum laccase gene primers used for PCR analysis.docx
