# Supplementary material for: Genes Identification, Molecular Docking and Dynamics Simulation Analysis of Laccases from Amylostereum areolatum Provides Molecular Basis of Laccase Bound to Lignin
Source: Int J Mol Sci. 2020 Nov 22;21(22):8845. doi: 10.3390/ijms21228845 (PMC7700495; doi:10.3390/ijms21228845)
Supplement: Supplementary file 1 [file ijms-21-08845-s001.zip › Supplementary Files/Table S1 The physiochemical properties and predicted secondary structures of A. areolatum laccases.xlsx]

## Sheet: Sheet1
Table S1 The physiochemical properties and predicted secondary structures of A. areolatum laccases
Gene Name	EC	-R	+R	Ii	Ai	GRAVy	N‑glycosyl site #	Alpha helix	Extended strand	Beta turn	Random coil
AaLac1	66600	53	26	34.92	86.48	-0.089	8	41 is 7.84%	158 is 30.21%	39 is 7.46%	285 is 54.49%
AaLac2	72560	47	39	36.89	91.04	-0.09	5	34 is 6.58%	165 is 31.91%	37 is 7.16%	281 is 54.35%
AaLac3	75540	54	34	36.04	83.92	-0.141	5	52 is 10.04%	160 is 30.89%	37 is 7.14%	269 is 51.93%
AaLac4	76570	40	19	32.86	86.74	0.013	8	49 is 9.63%	156 is 30.65%	41 is 8.06%	263 is 51.67%
AaLac5	64080	50	16	33.84	90.5	-0.023	5	58 is 11.15%	159 is 30.58%	34 is 6.54%	269 is 51.73%
AaLac6	65570	44	28	37.21	88.48	-0.096	5	46 is 8.85%	159 is 30.58%	44 is 8.46%	271 is 52.12%
AaLac7	64080	61	30	44.01	84.27	-0.192	3	52 is 9.92%	154 is 29.39%	33 is 6.30%	285 is 54.39%
AaLac8	66600	55	31	42.38	83.67	-0.161	5	52 is 9.83%	160 is 30.25%	37 is 6.99%	280 is 52.93%
AaLac9	69580	47	22	35.38	88.36	-0.118	8	65 is 12.38%	158 is 30.10%	33 is 6.29%	269 is 51.24%
AaLac10	76445	63	27	31.07	83.42	-0.219	10	68 is 13.08%	154 is 29.62%	35 is 6.73%	263 is 50.58%
AaLac11	73590	45	31	32.58	88.55	-0.133	6	60 is 11.47%	163 is 31.17%	42 is 8.03%	258 is 49.33%
AaLac12	71975	56	27	29.42	83.97	-0.138	12	61 is 11.71%	156 is 29.94%	37 is 7.10%	267 is 51.25%
AaLac13	75080	46	19	38.62	83.14	0.02	5	56 is 11.00%	162 is 31.83%	41 is 8.06%	250 is 49.12%
AaLac14	77030	60	16	28.8	84.37	-0.08	8	59 is 11.61%	161 is 31.69%	38 is 7.48%	250 is 49.21%
EC = Extinction coefficient (M-1 cm-1); −R = number of negatively charged amino acids; +R = number of positively charged amino acids; Ii = Instability index; Ai = Aliphatic index; GRAVy = grand average of hydropathy; # number
