# Supplementary material for: Genes Identification, Molecular Docking and Dynamics Simulation Analysis of Laccases from Amylostereum areolatum Provides Molecular Basis of Laccase Bound to Lignin
Source: Int J Mol Sci. 2020 Nov 22;21(22):8845. doi: 10.3390/ijms21228845 (PMC7700495; doi:10.3390/ijms21228845)
Supplement: Supplementary file 1 [file ijms-21-08845-s001.zip › Supplementary Files/Table S2 Ramachandran plot statistics of A. areolatum laccases.xlsx]

## Sheet: Sheet1
Table S2 Ramachandran plot statistics of A. areolatum laccases
Gene name	Residues in most favoured regions	Residues in additional allowed regions	Residues in generously allowed regions	Residues in disallowed regions
AaLac1	0.897	0.094	0.005	0.005
AaLac2	0.894	0.092	0.012	0.002
AaLac3	0.912	0.083	0	0.005
AaLac4	0.892	0.102	0.005	0
AaLac5	0.89	0.103	0.005	0.002
AaLac6	0.877	0.113	0.01	0
AaLac7	0.891	0.101	0.007	0
AaLac8	0.889	0.106	0.003	0.003
AaLac9	0.899	0.087	0.012	0.002
AaLac10	0.893	0.09	0.012	0.005
AaLac11	0.907	0.083	0.005	0.005
AaLac12	0.896	0.089	0.009	0.005
AaLac13	0.903	0.095	0.002	0
AaLac14	0.889	0.101	0.01	0
